# Supplementary material for: Correlation between Saliva Levels and Serum Levels of Free Uremic Toxins in Healthy Volunteers
Source: Toxins (Basel). 2023 Feb 13;15(2):150. doi: 10.3390/toxins15020150 (PMC9967652; doi:10.3390/toxins15020150)
Supplement: Supplementary file 1 [file toxins-15-00150-s001.zip]

Archive with 2 entries (2 files):
- Supplementary document S1.pdf
- Supplementary document S2.pdf
